# Supplementary material for: Evaluating the safety and effectiveness of α-blockers versus mirabegron for medical expulsive therapy in ureteral calculi: A Systematic review and meta-analysis
Source: PLoS One. 2024 Dec 27;19(12):e0315328. doi: 10.1371/journal.pone.0315328 (PMC11676830; doi:10.1371/journal.pone.0315328)
Supplement: S1 File — (ZIP) [file pone.0315328.s002.zip]

Archive with 6 entries (5 files):
- Supporting information including the data extraction word file, the quality assessment figure, evaluation article/
- Supporting information including the data extraction word file, the quality assessment figure, evaluation article/Characteristics of included studies [ordered by study ID].docx
- Supporting information including the data extraction word file, the quality assessment figure, evaluation article/Data extraction .docx
- Supporting information including the data extraction word file, the quality assessment figure, evaluation article/Reasons of excluded studies.xlsx
- Supporting information including the data extraction word file, the quality assessment figure, evaluation article/Risk of bias graph.pdf
- Supporting information including the data extraction word file, the quality assessment figure, evaluation article/Risk of bias summary.pdf
