# Supplementary material for: Evaluating the safety and effectiveness of α-blockers versus mirabegron for medical expulsive therapy in ureteral calculi: A Systematic review and meta-analysis
Source: PLoS One. 2024 Dec 27;19(12):e0315328. doi: 10.1371/journal.pone.0315328 (PMC11676830; doi:10.1371/journal.pone.0315328)
Supplement: S1 File — (ZIP) [file pone.0315328.s002.zip › Supporting information including the data extraction word file, the quality assessment figure, evaluation article/Reasons of excluded studies.xlsx]

## Sheet: Sheet1
Number	Article Title	Author
1	β-adrenergic receptor subtypes in the urinary tract	Michel M.C.	irrelevance to the main topic
2	β(3)-adrenoceptor control of lower genitourinary tract organs and function in male: An overview	Kaya E.; Sikka S.C.; et al.	review article
3	Ureteral Stent-related Pain and Mirabegron (SPAM) Trial	CT.gov	irrelevance to the main topic
4	Two cases of pyelonephritis with bacteremia by Staphylococcus epidermidis in male patients with nephrolithiasis: Case reports and a literature review	Yogo A.; Yamamoto S.; et al.	review article
5	The Efficacy of Mirabegron in Medical Expulsive Therapy for Ureteral Stones: A Systematic Review and Meta-Analysis	Cai D.; Wei G.; Wu P.; et al.	review article
6	The Efficacy of Mirabegron in Medical Expulsive Therapy for Ureteral Stones: A Systematic Review and Meta-Analysis	Cai D, Wei G, Wu P, Huang Y, Che X, Zhang Y, Zhou Z, Kong G	duplicate article 1
7	The Efficacy of Mirabegron in Medical Expulsive Therapy for Ureteral Stones: A Systematic Review and Meta-Analysis	Cai, DW; Wei, GZ; Wu, PS; Huang, YJ; Che, XY; Zhang, Y; Zhou, ZB; Kong, GQ	duplicate article 2
8	The Efficacy of Mirabegron for the Relief of Ureteral Stent-Related Symptoms	Otsuki H.; Yamasaki T.; et al.	irrelevance to the main topic
9	The Efficacy of Mirabegron for the Relief of Ureteral Stent-Related Symptoms	Otsuki H, Yamasaki T, Hori S, Aoki H, Kosaka T, Uehara S, Fujio K	duplicate article 3
10	The Efficacy of Mirabegron for the Relief of Ureteral Stent-Related Symptoms	Otsuki, H; Yamasaki, T; Hori, S; Aoki, H; Kosaka, T; Uehara, S; Fujio, K	duplicate article 4
11	THE EFFECTS OF MIRABEGRON AND TAMSULOSIN FOR PATIENTS WITH URETERAL STENTS	CT.gov	irrelevance to the main topic
12	Study of the effect of ASP6294 for the treatment of bladder pain syndrome/interstitial cystitis in female subjects	EUCTR2016-004138-12-DE	irrelevance to the main topic
13	RE: mirabegron in medical expulsive therapy for distal ureteral stones: a prospective, randomized, controlled study	EX Keller, B Devos, et al.	lack of full text
14	RE: mirabegron in medical expulsive therapy for distal ureteral stones: a prospective, randomized, controlled study	Keller E.X.; Devos B.; De Coninck V.	duplicate article 5
15	RE: mirabegron in medical expulsive therapy for distal ureteral stones: a prospective, randomized, controlled study	Keller EX, Devos B, De Coninck V	duplicate article 6
16	Prospective randomized comparison of efficacy of tamsulosin versus mirabegron for ureteric stent-related symptoms: validated questionnaire-based assessment	Garg M.	review article
17	Pharmacological Management of Ureteral Stenterelated Symptoms: A Systematic Review, Bayesian Network Meta-analysis, and Meta-regression	Hinojosa-Gonzalez D.E.; Segall M.R.; et al.	review article
18	Multifocal nephrogenic adenoma treated by intravesical sodium hyaluronate	Santoni N.; Cottrell L.; et al.	irrelevance to the main topic
19	Mirabegron: A novel and promising medical expulsive treatment for ureteral stones?	Urkmez A.; Tokuc E.; et al.	irrelevance to the main topic
20	Mirabegron: A Novel and Promising Medical Expulsive Treatment for Ureteral Stones?	Urkmez A, Tokuc E, Topaktas R, Sahin A, Yuksel OH	duplicate article 7
21	Mirabegron, tamsulosin monotherapy versus combination in treatment of distal ureteric stone. A randomized controlled clinical trial	Seleem M.; Abd Elwahab K.; et al.	irrelevance to the main topic
22	Mirabegron Role in Urolithiasis Management: What you should Know	Rodríguez E.S.; Naranjo D.	irrelevance to the main topic
23	Mirabegron in medical expulsive therapy for distal ureteral stones: a prospective, randomized, controlled study	QL Tang, DJ Wang, et al.	irrelevance to the main topic
24	Mirabegron in medical expulsive therapy for distal ureteral stones: a prospective, randomized, controlled study	Tang Q.-L.; Wang D.-J.; et al.	duplicate article 8
25	Mirabegron in medical expulsive therapy for distal ureteral stones: a prospective, randomized, controlled study	Tang QL, Wang DJ, Zhou S, Tao RZ	duplicate article 9
26	Mirabegron for the Treatment of Ureteral Stent-related Symptoms: A Systematic Review and Meta-analysis	Van Besien J.; Keller E.X.; et al.	review article
27	Mirabegron for medical expulsive therapy of ureteral stones: a systematic review and meta-analysis	Song H.; Liang L.; Liu H.; et al.	review article
28	Mirabegron as Medical Expulsive Therapy (MET) for Ureteral Stones and Ureteral Stent Pain	CT.gov	irrelevance to the main topic
29	Mirabegron as effective as oxybutynin for ureteral stent symptoms	Jaworski P.; Mello G.F.; et al.	irrelevance to the main topic
30	Mirabegron as effective as oxybutynin for ureteral stent symptoms	Jaworski, P; Mello, GF; Ferreira, GM; Oliveira, MH; de Fraga, R	duplicate article 10
31	Mirabegron as a Medical Expulsive Therapy for 5-10 mm Distal Ureteral Stones: a Prospective, Randomized, Comparative Study	MA Sayed, AM Moeen, et al.	irrelevance to the main topic
32	Mirabegron And Ureteral Stent-related Pain (MAP) Trial	CT.gov	irrelevance to the main topic
33	In vitro effects of β3-adrenoceptor agonist mirabegron on the human ureter	Artykov M.; Ozcelebi E.; Sara M.Y.; et al.	irrelevance to the main topic
34	Evolving Role of Silodosin for the Treatment of Urological Disorders – A Narrative Review	Jindan L.; Xiao W.; Liping X.	review article
35	Evaluation of the efficacy and safety of either or both mirabegron and silodosin, as a medical expulsive therapy for distal ureteric stones	MS Abdel-Kader, AM Sayed, et al.	Included article
36	Evaluation of the efficacy and safety of either or both mirabegron and silodosin, as a medical expulsive therapy for distal ureteric stones	Abdel-Kader M.S.; Sayed A.M.; et al.	duplicate article 11
37	Evaluation of the efficacy and safety of either or both mirabegron and silodosin, as a medical expulsive therapy for distal ureteric stones	Abdel-Kader MS, Sayed AM, Sayed SM, AbdelRazek M	duplicate article 12
38	Evaluation of the efficacy and safety of either or both mirabegron and silodosin, as a medical expulsive therapy for distal ureteric stones	Abdel-Kader, MS; Sayed, AM; Sayed, SM; Abdelrazek, M	duplicate article 13
39	Efficacy of silodosin or mirabegron in medical expulsive therapy for ureteral stones: a prospective, randomized-controlled study	G Bayar, A Yavuz, et al.	Included article
40	Efficacy of silodosin or mirabegron in medical expulsive therapy for ureteral stones: a prospective, randomized-controlled study	Bayar G.; Yavuz A.; et al.	duplicate article 14
41	Efficacy of silodosin or mirabegron in medical expulsive therapy for ureteral stones: a prospective, randomized-controlled study	Bayar G, Yavuz A, Cakmak S, Ofluoglu Y, Kilinc MF, Kucuk E, Aydın M	duplicate article 15
42	Efficacy of mirabegron in medical expulsive therapy	Solakhan M.; Bayrak O.; Bulut E.	irrelevance to the main topic
43	Efficacy of mirabegron in medical expulsive therapy	Solakhan M, Bayrak O, Bulut E	duplicate article 16
44	Efficacy of mirabegron for ureteral stones: a systematic review with meta-analysis of randomized controlled trials	Wang Z.; Chi J.; Liu Y.; et al.	review article
45	Efficacy of Mirabegron as Medical Expulsive Therapy for Distal Ureteral Stones: a Prospective, Randomized, Double-Blinded, Controlled Study	S Morsy, I Nasser, et al.	Included article
46	Efficacy of Mirabegron as Medical Expulsive Therapy for Distal Ureteral Stones: A Prospective, Randomized, Double-Blinded, Controlled Study	Morsy S.; Nasser I.; Aboulela W.; et al.	duplicate article 17
47	Efficacy of Mirabegron as Medical Expulsive Therapy for Distal Ureteral Stones: A Prospective, Randomized, Double-Blinded, Controlled Study	Morsy S, Nasser I, Aboulela W, Abdelazim MS, Ali H	duplicate article 18
48	Efficacy and Safety of Mirabegron as Medical Expulsive Therapy for Distal Ureteral Stones	ChiCTR2000035203	lack of full text
49	Effects of mirabegron on JJ stent-related symptoms: A multicentric study	Cinar O.; Tanidir Y.; Ozer S.; et al.	irrelevance to the main topic
50	Editorial Comment from Dr Füllhase to Expression and functional role of β(3)-adrenoceptors in the human ureter	Füllhase C.	irrelevance to the main topic
51	Editorial	Chuang Y.-C.	irrelevance to the main topic
52	Double-J stent-related lower urinary tract symptoms: a prospective randomized trial of mirabegron, solifenacin, tamsulosin, and tadalafil and their combinations	Palinrungi M.A.; Rasyid H.; et al.	irrelevance to the main topic
53	Does mirabegron relieve ureteric stent-related discomfort? A prospective, randomized, multicentre study	BS Tae, S Cho, et al.	irrelevance to the main topic
54	Does mirabegron relieve ureteric stent-related discomfort? A prospective, randomized, multicentre study	Tae B.S.; Cho S.; et al.	duplicate article 19
55	Does mirabegron relieve ureteric stent-related discomfort? A prospective, randomized, multicentre study	Tae BS, Cho S, Jeon BJ, Choi H, Park JY, Cho SY, Lee KC, Bae JH	duplicate article 20
56	Does mirabegron have a potential role as a medical expulsive therapy in the treatment of distal ureteral stones? A prospective randomized controlled study	M Samir, AF Awad, et al.	Included article
57	Does mirabegron have a potential role as a medical expulsive therapy in the treatment of distal ureteral stones? A prospective randomized controlled study	Samir M.; Awad A.F.; Maged W.A.	duplicate article 21
58	Does mirabegron have a potential role as a medical expulsive therapy in the treatment of distal ureteral stones? A prospective randomized controlled study	Samir M, Awad AF, Maged WA	duplicate article 22
59	Comparison of the Efficacy of Medical Expulsive Therapy for the Treatment of Distal Ureteric Stones with and without Mirabegron	Rajpar Z.H.; Memon I.I.; et al.	irrelevance to the main topic
60	Comparison of stent related symptoms in patients taking mirabegron, solifenacin, or tamsulosin: A double blinded randomized clinical trial	Chandna A.; Kumar S.; Parmar K.M.; et al.	irrelevance to the main topic
61	Comparing silodosin and mirabegron as medical expulsive therapy for distal ureteral calculus: a prospective, randomised study	MS Faridi, S Deshpande	Included article
62	Comparing silodosin and mirabegron as medical expulsive therapy for distal ureteral calculus: a prospective, randomised study	MS Faridi, S Deshpande	duplicate article 23
63	Comparing silodosin and mirabegron as medical expulsive therapy for distal ureteral calculus: a prospective, randomised study	Faridi M.S.; Deshpande S.	duplicate article 24
64	Comparing silodosin and mirabegron as medical expulsive therapy for distal ureteral calculus: a prospective, randomised study	Faridi MS, Deshpande S	duplicate article 25
65	Comparing silodosin and mirabegron as medical expulsive therapy for distal ureteral calculus: a prospective, randomised study	Faridi, MS; Deshpande, S	duplicate article 26
66	Comparing efficacy and safety of mirabegron, tamsulosin, and solifenacin in ureteral stent-related symptoms: outcomes from a network meta-analysis	Xiang N.; Hu Y.; Peng W.; et al.	review article
67	Can tamsulosin or mirabegron improve rigid ureterolithotripsy outcomes: Prospective randomized study	Bayar G.; Kilinc M.F.; et al.	irrelevance to the main topic
68	Can mirabegron facilitate ureteral access sheath placement during flexible ureterorenoscopy?: Mirabegron and ureteral access sheath placement	Keske M.; Sonmez G.; Karadag M.A.	irrelevance to the main topic
69	An observational study on the efficacy of mirabegron in medical expulsive therapy of the lower ureteric calculus	Chatterjee S.; Jalan V.; Pal D.K.	irrelevance to the main topic
70	Advances in urology 2015–2016	Brewster S.; Biers S.; et al.	review article
71	Adjunction of tamsulosin or mirabegron before semi-rigid ureterolithotripsy improves outcomes: prospective, randomized single-blind study	G Bayar, MF Kilinc, et al.	irrelevance to the main topic
72	Adjunction of tamsulosin or mirabegron before semi-rigid ureterolithotripsy improves outcomes: prospective, randomized single-blind study	Bayar G.; Kilinc M.F.; et al.	duplicate article 27
73	Adjunction of tamsulosin or mirabegron before semi-rigid ureterolithotripsy improves outcomes: prospective, randomized single-blind study	Bayar G, Kilinc MF, Yavuz A, Aydın M	duplicate article 28
74	Adjunction of tamsulosin or mirabegron before semi-rigid ureterolithotripsy improves outcomes: prospective, randomized single-blind study	Bayar, G; Kilinc, MF; Yavuz, A; Aydin, M	duplicate article 29
75	A study to find out which is the better drug between tamsulosin and mirabegron in treating patients having ureteric stents for stent related urinary complaints	CTRI/2019/11/022115	lack of full text
76	A study to compare safety and efficacy of silodosin versus mirabegron in patients with lower ureteric stone	CTRI/2023/08/057036	lack of full text
77	A report from the 27(th) Annual Congress of the European Association of Urology (February 24-28, 2012 - Paris, France)	Rabasseda X.	lack of full text
78	A Comparitive Study Between Mirabegron And Tamsulosin For Ureteric Stent Related Morbidity	CTRI/2021/01/030340	lack of full text
79	Efficacy and Safety of Silodosin, Mirabegron, and Tadalafil as Efficacy and Safety of Silodosin, Mirabegron, and Tadalafil as Medical Expulsive Therapy for Lower Ureteric Stones: A Medical Expulsive Therapy for Lower Ureteric Stones: A Prospective, Randomized, Comparative Study	Ahmed O. Ahmed, Mohammed A. Elsalhy, Yasser A. Ahmed	Included article
